# Supplementary material for: Fluid Resuscitation with Lactated Ringer vs. Normal Saline in Acute Pancreatitis: A Systematic Review and Meta-Analysis of Clinical Trials
Source: Diseases. 2025 Sep 10;13(9):300. doi: 10.3390/diseases13090300 (PMC12468465; doi:10.3390/diseases13090300)
Supplement: Supplementary file 1 [file diseases-13-00300-s001.zip]

Archive with 4 entries (4 files):
- PRISMA_2020_checklist.pdf
- Tabla S1. SOF.pdf
- Tabla S2.pdf
- Figure S1-13.pdf
